# Supplementary material for: Temporal Transcriptome Analysis Reveals Dynamic Expression Profiles of Gametes and Embryonic Development in Japanese Flounder (Paralichthys olivaceus)
Source: Genes (Basel). 2021 Sep 30;12(10):1561. doi: 10.3390/genes12101561 (PMC8535655; doi:10.3390/genes12101561)
Supplement: Supplementary file 1 [file genes-12-01561-s001.zip]

Archive with 1 entries (1 files):
- genes-1393052-supplementary.xlsx
